# Supplementary material for: Dual-Mode Detection of Perfluorooctanoic Acid Using Up-Conversion Fluorescent Silicon Quantum Dots–Molecularly Imprinted Polymers and Smartphone Sensing
Source: Foods. 2026 Jan 16;15(2):331. doi: 10.3390/foods15020331 (PMC12841523; doi:10.3390/foods15020331)
Supplement: Supplementary file 1 [file foods-15-00331-s001.zip]

Archive with 1 entries (1 files):
- foods-4052557-supplementary.pdf
